# Supplementary material for: ﻿Temporal and spatial herbarium density of Favratiazoysii (Wulfen) Feer (Campanulaceae): Insights into type material and historical distribution of an alpine endemic
Source: PhytoKeys. 2025 Jun 13;257:235–45. doi: 10.3897/phytokeys.257.147262 (PMC12239024; doi:10.3897/phytokeys.257.147262)
Supplement: Supplementary material 1 — Supplementary data [file phytokeys-257-235_article-147262__-s001.xlsx]

## Sheet: TableS1_a
TableS1_a. dataset of the living occurrences with geographic coordinates of Favratia zoysii Wulfen. CountryCode and institutionCode are according GBIF.
Latitude	Longitude	elevation	countryCode	year	institutionCode	gbifID
46.4642	14.5047	N/A	AT	2013	naturgucker	920964778
46.4515	13.7256	N/A	SI	2024	iNaturalist	4945966178
46.3753	14.5485	N/A	SI	2024	N/A	4935307378
46.4385	13.6356	N/A	SI	2024	N/A	4933865972
46.2697	13.6689	N/A	SI	2024	iNaturalist	4926282101
46.3698	13.4466	N/A	IT	2024	iNaturalist	4923978905
46.4272	13.7519	N/A	SI	2024	iNaturalist	4923970616
46.4364	13.6392	N/A	SI	2024	iNaturalist	4923738290
46.3794	14.5561	N/A	SI	2024	iNaturalist	4923603536
46.3722	13.4495	N/A	IT	2024	iNaturalist	4923585258
46.5065	13.9516	N/A	AT	2024	iNaturalist	4921980164
46.44	14.19	1907.0	AT	2020	HNS	4920928241
46.52	13.88	1798.0	AT	2020	HNS	4920927435
46.52	13.88	1793.0	AT	2020	HNS	4920839919
46.5071	14.7664	N/A	AT	2024	iNaturalist	4911003903
46.3162	13.7841	N/A	SI	2024	iNaturalist	4908603847
46.427	13.752	N/A	SI	2024	iNaturalist	4904180416
46.4031	13.8395	N/A	SI	2024	iNaturalist	4901785687
46.3702	13.8134	N/A	SI	2013	iNaturalist	4872097203
46.4385	13.6301	N/A	SI	2019	iNaturalist	4868077998
46.4263	13.7908	N/A	SI	2018	iNaturalist	4607059167
46.3693	13.4846	N/A	SI	2019	iNaturalist	4599740475
46.3885	13.6971	N/A	SI	2014	iNaturalist	4512273023
46.4385	13.6324	N/A	SI	2019	iNaturalist	4507925206
46.3205	13.7851	N/A	SI	2018	iNaturalist	4458716637
46.348	13.8607	N/A	SI	2023	iNaturalist	4431105321
46.423	13.8082	N/A	SI	2023	iNaturalist	4430663437
46.45	14.41	1768.0	AT	2023	HNS	4423264091
46.44	14.3	1961.0	AT	2022	HNS	4423242640
46.44	14.3	1928.0	AT	2022	HNS	4423208002
46.44	14.3	1968.0	AT	2022	HNS	4423198815
46.4555	13.644	N/A	IT	2023	N/A	4410545669
46.2855	13.6883	N/A	SI	2023	N/A	4410476546
46.4398	14.1986	N/A	SI	2023	N/A	4410206890
46.4385	13.6354	N/A	SI	2023	N/A	4409007583
46.4038	14.6088	N/A	SI	2023	N/A	4408967775
46.4382	13.6287	N/A	SI	2023	N/A	4408935038
46.4491	14.4086	N/A	AT	2023	N/A	4408720689
46.3686	14.6636	N/A	SI	2023	N/A	4408610991
46.4778	13.7859	N/A	SI	2023	iNaturalist	4405522354
46.3529	14.5473	N/A	SI	2023	iNaturalist	4400469164
46.3526	13.7844	N/A	SI	2023	iNaturalist	4399984409
46.3777	13.9198	N/A	SI	2023	iNaturalist	4177398832
46.339	13.7901	N/A	SI	2023	iNaturalist	4177162625
46.4432	14.1833	N/A	AT	2002	naturgucker	4176616113
46.3873	13.8317	N/A	SI	2023	iNaturalist	4171431329
46.3411	14.5327	N/A	SI	2023	iNaturalist	4162128843
46.3736	13.4539	N/A	IT	2022	N/A	4158807957
46.3749	13.4559	N/A	IT	2022	N/A	4156052898
46.4646	13.5289	N/A	IT	2022	N/A	4155949889
46.439	14.299	N/A	AT	2022	N/A	4057835451
46.524	13.8809	N/A	AT	2020	N/A	4057315529
46.4391	14.2972	N/A	AT	2022	N/A	4057065813
46.4388	14.2992	N/A	SI	2022	N/A	4057058235
46.3573	13.4713	N/A	SI	2021	N/A	4057011767
46.4351	13.7435	N/A	SI	2022	N/A	4056865585
46.4395	14.191	N/A	SI	2021	N/A	4056673298
46.4431	14.1911	N/A	SI	2020	N/A	4056611167
46.5243	13.8809	N/A	AT	2020	N/A	4056590538
46.44	13.72	N/A	SI	2021	N/A	4056191529
46.2311	13.9317	N/A	SI	2018	iNaturalist	3985665975
46.2388	13.8166	N/A	SI	2022	N/A	3907195859
46.3627	14.6357	N/A	SI	2022	iNaturalist	3903371156
46.437	13.7324	N/A	SI	2014	iNaturalist	3903037113
46.3622	14.6423	N/A	SI	2022	iNaturalist	3902663502
46.436	13.7342	N/A	SI	2014	iNaturalist	3902255198
46.3525	14.5352	N/A	SI	2022	iNaturalist	3892398578
46.314	14.5574	N/A	SI	2022	iNaturalist	3889232604
46.3604	13.4631	N/A	SI	2022	iNaturalist	3888982201
46.3118	14.5552	N/A	SI	2022	iNaturalist	3888922649
46.3117	14.5546	N/A	SI	2022	iNaturalist	3888876157
46.4612	13.8388	N/A	SI	2022	iNaturalist	3888870485
46.312	14.5557	N/A	SI	2022	iNaturalist	3888736299
46.3869	13.8316	N/A	SI	2005	iNaturalist	3881702569
46.4344	13.7321	N/A	SI	2007	iNaturalist	3881508545
46.4366	14.1727	N/A	AT	2022	iNaturalist	3873630663
46.5412	13.7934	N/A	SI	2022	iNaturalist	3873533304
46.4612	13.8388	N/A	SI	2022	iNaturalist	3872945014
46.4397	13.655	N/A	SI	2017	iNaturalist	3860283386
46.44	14.2126	N/A	AT	2017	iNaturalist	3784710482
46.3714	14.5423	N/A	SI	2019	N/A	3727871884
46.3864	14.5929	N/A	SI	2019	N/A	3725304408
46.3881	13.816	N/A	SI	2017	N/A	3725103364
46.4359	13.7371	N/A	SI	2017	N/A	3725034238
46.3579	13.4745	N/A	SI	2021	N/A	3722980188
46.2982	14.6442	N/A	SI	2019	N/A	3716194398
46.3712	14.5921	N/A	SI	2019	N/A	3716096473
46.4258	14.2233	N/A	SI	2017	N/A	3715715477
46.4388	13.7388	N/A	SI	2017	N/A	3715365132
46.3889	14.5735	N/A	AT	2021	iNaturalist	3456385614
46.5084	13.963	N/A	AT	2008	iNaturalist	3456031841
46.4215	13.4978	N/A	IT	2021	iNaturalist	3456006172
46.3885	14.5734	N/A	AT	2021	iNaturalist	3455954557
46.4394	14.2063	N/A	SI	2021	iNaturalist	3343775738
46.3935	13.6393	N/A	SI	2021	iNaturalist	3337675020
46.2319	13.9328	N/A	SI	2017	iNaturalist	3335442384
46.4569	14.5006	N/A	AT	2013	iNaturalist	3335386435
46.4448	13.6506	N/A	SI	2012	iNaturalist	3335237424
46.3467	14.4277	N/A	SI	2021	iNaturalist	3333396166
46.3714	14.545	N/A	SI	2021	iNaturalist	3333329189
46.4396	14.2091	N/A	SI	2009	iNaturalist	3330629049
46.284	13.6839	N/A	SI	2021	iNaturalist	3327953642
46.3369	13.7854	N/A	SI	2020	iNaturalist	3314190804
46.3656	14.5278	N/A	SI	2010	iNaturalist	3124830456
46.3591	13.8985	N/A	SI	2020	iNaturalist	3113535448
46.4758	14.2977	N/A	SI	2017	iNaturalist	3112616542
46.3608	14.5782	N/A	SI	2019	iNaturalist	3090891977
46.2425	13.8235	N/A	SI	2017	iNaturalist	3079769230
46.2453	13.8234	N/A	SI	2017	iNaturalist	3079606371
46.2388	13.8161	N/A	SI	2017	iNaturalist	3079562300
46.357	14.6038	N/A	SI	2020	iNaturalist	3039183637
46.4431	14.1881	N/A	AT	2009	iNaturalist	2988593142
46.3496	14.399	N/A	SI	2019	iNaturalist	2963813397
46.3117	14.5353	N/A	SI	2020	iNaturalist	2864577475
46.3496	13.7957	N/A	SI	2020	iNaturalist	2856474724
46.4032	13.8011	N/A	SI	2012	N/A	2839683251
46.2362	13.9416	N/A	SI	2005	N/A	2838822146
46.4346	14.1738	N/A	SI	2019	iNaturalist	2814259476
46.361	13.4708	N/A	SI	2018	iNaturalist	2550068666
46.3581	14.6614	N/A	SI	2018	iNaturalist	2429219376
46.4328	14.1829	N/A	SI	2019	iNaturalist	2422952931
46.2422	13.8392	N/A	SI	2019	iNaturalist	2294680955
46.3593	13.8987	N/A	SI	2018	naturgucker	1913131217
46.415	13.6315	N/A	SI	2018	iNaturalist	1891291144
46.3809	13.9018	N/A	SI	2018	naturgucker	1889257195
46.3162	13.7788	N/A	SI	2018	naturgucker	1889257165
46.2389	13.8328	N/A	SI	2018	naturgucker	1889257089
46.3997	14.7452	725.0	SI	2004	FloVegSI-FLO	165099566
46.2368	13.7903	N/A	SI	2016	naturgucker	1579886385
46.4165	14.5669	N/A	AT	2015	naturgucker	1338385642
46.4319	14.5264	N/A	AT	2016	naturgucker	1338377778
41.1601	13.7038	N/A	Sl	N/A	Center za kartografijo favne in flore	N/A
40.6379	13.0961	N/A	Sl	N/A	Center za kartografijo favne in flore	N/A
39.7749	12.521	N/A	Sl	N/A	Center za kartografijo favne in flore	N/A
48.3492	15.0704	N/A	Sl	N/A	Center za kartografijo favne in flore	N/A
41.1912	13.7967	N/A	Sl	N/A	Center za kartografijo favne in flore	N/A
47.6949	14.4984	N/A	Sl	N/A	Center za kartografijo favne in flore	N/A
47.9488	13.7289	N/A	Sl	N/A	Center za kartografijo favne in flore	N/A
41.73	12.4125	N/A	Sl	N/A	Center za kartografijo favne in flore	N/A
40.7687	13.5224	N/A	Sl	N/A	Center za kartografijo favne in flore	N/A
40.3739	14.0572	N/A	Sl	N/A	Center za kartografijo favne in flore	N/A
47.0843	13.2027	N/A	Sl	N/A	Center za kartografijo favne in flore	N/A
46.55	12.93	N/A	Sl	N/A	Center za kartografijo favne in flore	N/A
47.285	13.4792	N/A	Sl	N/A	Center za kartografijo favne in flore	N/A
40.4998	12.7811	N/A	Sl	N/A	Center za kartografijo favne in flore	N/A
40.58	12.745	N/A	Sl	N/A	Center za kartografijo favne in flore	N/A
41.4967	13.668	N/A	Sl	N/A	Center za kartografijo favne in flore	N/A
44.688	14.3588	N/A	Sl	N/A	Center za kartografijo favne in flore	N/A
41.5342	14.4494	N/A	Sl	N/A	Center za kartografijo favne in flore	N/A
46.342	13.6652	N/A	Sl	N/A	Center za kartografijo favne in flore	N/A
46.9075	13.645	N/A	Sl	N/A	Center za kartografijo favne in flore	N/A
40.6711	13.3607	N/A	Sl	N/A	Center za kartografijo favne in flore	N/A
41.7974	12.1323	N/A	Sl	N/A	Center za kartografijo favne in flore	N/A
49.7604	14.9018	N/A	Sl	N/A	Center za kartografijo favne in flore	N/A
40.7635	13.4799	N/A	Sl	N/A	Center za kartografijo favne in flore	N/A
41.12	14.7	N/A	Sl	N/A	Center za kartografijo favne in flore	N/A
46.9289	134230	N/A	Sl	N/A	Center za kartografijo favne in flore	N/A
39.617	145404	N/A	Sl	N/A	Center za kartografijo favne in flore	N/A
47.4663	134706	N/A	Sl	N/A	Center za kartografijo favne in flore	N/A
40.2746	141169	N/A	Sl	N/A	Center za kartografijo favne in flore	N/A
48.3888	150331	N/A	Sl	N/A	Center za kartografijo favne in flore	N/A
47.5446	133413	N/A	Sl	N/A	Center za kartografijo favne in flore	N/A
40.0845	140641	N/A	Sl	N/A	Center za kartografijo favne in flore	N/A
40.0248	139438	N/A	Sl	N/A	Center za kartografijo favne in flore	N/A
39.895	127650	N/A	Sl	N/A	Center za kartografijo favne in flore	N/A
44.3954	142599	N/A	Sl	N/A	Center za kartografijo favne in flore	N/A
41.2606	152548	N/A	Sl	N/A	Center za kartografijo favne in flore	N/A
46.8096	127868	N/A	Sl	N/A	Center za kartografijo favne in flore	N/A
44.8804	139048	N/A	Sl	N/A	Center za kartografijo favne in flore	N/A
39.5134	144755	N/A	Sl	N/A	LJM	N/A
44.4419	13.8417	N/A	Sl	N/A	LJM	N/A
46.2504	13.7622	N/A	Sl	N/A	SAZU-FloVegSI	N/A
46.3711	14.5929	N/A	Sl	N/A	SAZU-FloVegSI	N/A
46.4368	14.1535	N/A	Sl	N/A	SAZU-FloVegSI	N/A
46.373	14.6851	N/A	Sl	N/A	SAZU-FloVegSI	N/A
46.3443	14.5485	N/A	Sl	N/A	SAZU-FloVegSI	N/A
46.3435	14.547	N/A	Sl	N/A	SAZU-FloVegSI	N/A
46.3402	14.5464	N/A	Sl	N/A	SAZU-FloVegSI	N/A
46.3453	14.5474	N/A	Sl	N/A	SAZU-FloVegSI	N/A
46.3533	14.5474	N/A	Sl	N/A	SAZU-FloVegSI	N/A
46.3419	14.5339	N/A	Sl	N/A	SAZU-FloVegSI	N/A
46.2835	13.6827	N/A	Sl	N/A	SAZU-FloVegSI	N/A
46.258	13.8238	N/A	Sl	N/A	SAZU-FloVegSI	N/A
46.3775	13.8357	N/A	Sl	N/A	SAZU-FloVegSI	N/A
46.4393	13.836	N/A	Sl	N/A	SAZU-FloVegSI	N/A
46.4323	13.8206	N/A	Sl	N/A	SAZU-FloVegSI	N/A
46.4065	13.7858	N/A	Sl	N/A	SAZU-FloVegSI	N/A
46.4419	13.6339	N/A	Sl	N/A	SAZU-FloVegSI	N/A
46.42	13.6791	N/A	Sl	N/A	SAZU-FloVegSI	N/A
46.4602	13.6987	N/A	Sl	N/A	SAZU-FloVegSI	N/A
46.3197	13.7836	N/A	Sl	N/A	SAZU-FloVegSI	N/A
46.3906	13.8509	N/A	Sl	N/A	SAZU-FloVegSI	N/A
46.4331	13.8424	N/A	Sl	N/A	SAZU-FloVegSI	N/A
46.2393	13.8351	N/A	Sl	N/A	SAZU-FloVegSI	N/A
46.4049	13.8023	N/A	Sl	N/A	SAZU-FloVegSI	N/A
46.4066	13.791	N/A	Sl	N/A	SAZU-FloVegSI	N/A
46.4297	13.7651	N/A	Sl	N/A	SAZU-FloVegSI	N/A
46.4343	13.7447	N/A	Sl	N/A	SAZU-FloVegSI	N/A
46.2881	13.7004	N/A	Sl	N/A	SAZU-FloVegSI	N/A
46.2888	13.7005	N/A	Sl	N/A	SAZU-FloVegSI	N/A
46.2809	13.6889	N/A	Sl	N/A	SAZU-FloVegSI	N/A
46.2506	13.6891	N/A	Sl	N/A	SAZU-FloVegSI	N/A
46.379	14.5558	N/A	Sl	N/A	SAZU-FloVegSI	N/A
46.3547	14.6074	N/A	Sl	N/A	SAZU-FloVegSI	N/A
46.3575	14.5863	N/A	Sl	N/A	SAZU-FloVegSI	N/A
46.3594	14.5615	N/A	Sl	N/A	SAZU-FloVegSI	N/A
46.3556	14.6118	N/A	Sl	N/A	SAZU-FloVegSI	N/A
46.3604	14.5816	N/A	Sl	N/A	SAZU-FloVegSI	N/A
46.3657	14.5728	N/A	Sl	N/A	SAZU-FloVegSI	N/A
46.3578	14.5882	N/A	Sl	N/A	SAZU-FloVegSI	N/A
46.2555	13.7049	N/A	Sl	N/A	SAZU-FloVegSI	N/A
46.26	13.699	N/A	Sl	N/A	SAZU-FloVegSI	N/A
46.2514	13.7049	N/A	Sl	N/A	SAZU-FloVegSI	N/A
46.2725	13.6985	N/A	Sl	N/A	SAZU-FloVegSI	N/A
46.2582	13.6896	N/A	Sl	N/A	SAZU-FloVegSI	N/A
46.2913	13.5852	N/A	Sl	N/A	SAZU-FloVegSI	N/A
46.2989	13.6272	N/A	Sl	N/A	SAZU-FloVegSI	N/A
46.2895	13.7103	N/A	Sl	N/A	SAZU-FloVegSI	N/A
46.2626	13.6758	N/A	Sl	N/A	SAZU-FloVegSI	N/A
46.2781	13.6606	N/A	Sl	N/A	SAZU-FloVegSI	N/A
46.2724	13.6559	N/A	Sl	N/A	SAZU-FloVegSI	N/A
46.3751	13.8366	N/A	Sl	N/A	SAZU-FloVegSI	N/A
46.4009	13.8048	N/A	Sl	N/A	SAZU-FloVegSI	N/A
46.2925	13.5786	N/A	Sl	N/A	SAZU-FloVegSI	N/A
46.4446	13.6481	N/A	Sl	N/A	SAZU-FloVegSI	N/A
46.4267	13.752	N/A	Sl	N/A	SAZU-FloVegSI	N/A
46.3491	13.8805	N/A	Sl	N/A	SAZU-FloVegSI	N/A
46.495	14.788	N/A	Sl	N/A	SAZU-FloVegSI	N/A
46.5008	14.7823	N/A	Sl	N/A	SAZU-FloVegSI	N/A
46.3712	14.5151	N/A	Sl	N/A	SAZU-FloVegSI	N/A
46.3683	14.5178	N/A	Sl	N/A	SAZU-FloVegSI	N/A
46.3513	14.4051	N/A	Sl	N/A	SAZU-FloVegSI	N/A
46.3768	14.5256	N/A	Sl	N/A	SAZU-FloVegSI	N/A
46.3708	14.4999	N/A	Sl	N/A	SAZU-FloVegSI	N/A
46.4128	14.7373	N/A	Sl	N/A	SAZU-FloVegSI	N/A
46.4486	14.6861	N/A	Sl	N/A	SAZU-FloVegSI	N/A
46.3982	14.424	N/A	Sl	N/A	SAZU-FloVegSI	N/A
46.4513	13.8709	N/A	Sl	N/A	SAZU-FloVegSI	N/A
46.4062	13.8778	N/A	Sl	N/A	SAZU-FloVegSI	N/A
46.4384	14.3597	N/A	Sl	N/A	SAZU-FloVegSI	N/A
46.0103	13.8359	N/A	Sl	N/A	SAZU-FloVegSI	N/A
46.0064	13.8421	N/A	Sl	N/A	SAZU-FloVegSI	N/A
46.4528	14.7031	N/A	Sl	N/A	SAZU-FloVegSI	N/A
46.4881	14.9592	N/A	Sl	N/A	SAZU-FloVegSI	N/A
46.486	14.9611	N/A	Sl	N/A	SAZU-FloVegSI	N/A
46.4849	14.9652	N/A	Sl	N/A	SAZU-FloVegSI	N/A
46.4852	14.9641	N/A	Sl	N/A	SAZU-FloVegSI	N/A
46.5046	14.7756	N/A	Sl	N/A	SAZU-FloVegSI	N/A
46.3438	14.5536	N/A	Sl	N/A	SAZU-FloVegSI	N/A
46.3639	14.6374	N/A	Sl	N/A	SAZU-FloVegSI	N/A
46.3542	14.6738	N/A	Sl	N/A	SAZU-FloVegSI	N/A
46.3536	14.6701	N/A	Sl	N/A	SAZU-FloVegSI	N/A
46.355	14.667	N/A	Sl	N/A	SAZU-FloVegSI	N/A
46.4119	14.7389	N/A	Sl	N/A	SAZU-FloVegSI	N/A
46.3434	14.5531	N/A	Sl	N/A	SAZU-FloVegSI	N/A
46.3098	14.5434	N/A	Sl	N/A	SAZU-FloVegSI	N/A
46.305	14.533	N/A	Sl	N/A	SAZU-FloVegSI	N/A
46.358	14.6564	N/A	Sl	N/A	SAZU-FloVegSI	N/A
46.3569	14.6373	N/A	Sl	N/A	SAZU-FloVegSI	N/A
46.3494	14.6769	N/A	Sl	N/A	SAZU-FloVegSI	N/A
46.3468	14.6088	N/A	Sl	N/A	SAZU-FloVegSI	N/A
46.3485	14.6137	N/A	Sl	N/A	SAZU-FloVegSI	N/A
46.3479	14.6133	N/A	Sl	N/A	SAZU-FloVegSI	N/A
46.3459	14.612	N/A	Sl	N/A	SAZU-FloVegSI	N/A
46.346	14.6123	N/A	Sl	N/A	SAZU-FloVegSI	N/A
46.3481	14.6134	N/A	Sl	N/A	SAZU-FloVegSI	N/A
46.4474	13.8538	N/A	Sl	N/A	SAZU-FloVegSI	N/A
46.3518	14.618	N/A	Sl	N/A	SAZU-FloVegSI	N/A
46.4383	13.639	N/A	Sl	N/A	SAZU-FloVegSI	N/A
46.4246	13.5981	N/A	Sl	N/A	SAZU-FloVegSI	N/A
46.4399	13.6401	N/A	Sl	N/A	SAZU-FloVegSI	N/A
46.3772	13.6891	N/A	Sl	N/A	SAZU-FloVegSI	N/A
46.4369	13.6391	N/A	Sl	N/A	SAZU-FloVegSI	N/A
46.4366	13.6391	N/A	Sl	N/A	SAZU-FloVegSI	N/A
46.2297	13.9191	N/A	Sl	N/A	SAZU-FloVegSI	N/A
46.4377	13.6486	N/A	Sl	N/A	SAZU-FloVegSI	N/A
46.4383	13.6326	N/A	Sl	N/A	SAZU-FloVegSI	N/A
46.3689	13.5054	N/A	Sl	N/A	SAZU-FloVegSI	N/A
46.3713	13.5141	N/A	Sl	N/A	SAZU-FloVegSI	N/A
46.3491	13.8802	N/A	Sl	N/A	SAZU-FloVegSI	N/A
46.3949	13.9404	N/A	Sl	N/A	SAZU-FloVegSI	N/A
46.2895	13.5918	N/A	Sl	N/A	SAZU-FloVegSI	N/A
46.2902	13.5884	N/A	Sl	N/A	SAZU-FloVegSI	N/A
46.2912	13.5852	N/A	Sl	N/A	SAZU-FloVegSI	N/A
46.2915	13.5836	N/A	Sl	N/A	SAZU-FloVegSI	N/A
46.2924	13.5793	N/A	Sl	N/A	SAZU-FloVegSI	N/A
46.2948	13.5737	N/A	Sl	N/A	SAZU-FloVegSI	N/A
46.295	13.5726	N/A	Sl	N/A	SAZU-FloVegSI	N/A
46.2949	13.5714	N/A	Sl	N/A	SAZU-FloVegSI	N/A
46.3555	14.666	N/A	Sl	N/A	SAZU-FloVegSI	N/A

## Sheet: TableS1_b
TableS1_b. dataset of the preserved specimens of Favratia zoysii Wulfen. CountryCode and institutionCode are according GBIF.
institutionCode	catalogNumber	collectedBy	year	countryCode	decimalLatitude	decimalLongitude	listed _in_GBIF	gbifID	physically checked
STU	Main-1-26018	Marchesetti,	1897	SI	N/A	N/A	Yes	1299631	No
B	B -W 03786 -01 0	N/A	N/A	SI	N/A	N/A	Yes	317851986	No
B	B -W 03786 -02 0	N/A	N/A	SI	N/A	N/A	Yes	317851987	No
B	B -W 03786 -03 0	N/A	N/A	SI	N/A	N/A	Yes	317851988	No
UPS	V-004742	p Schwaegrichen	N/A	N/A	N/A	N/A	Yes	351771361	No
UPS	V-199719	Magnus Johnson	1931	SI	N/A	N/A	Yes	351771469	No
BNMK	42842	Müller	N/A	N/A	N/A	N/A	Yes	415999817	No
CJBN	NCY005141	Holandre, J.J.J.	N/A	AT	N/A	N/A	Yes	436710745	No
CJBN	NCY005132	Zechenter	N/A	AT	N/A	N/A	Yes	436712370	No
CJBN	NCY005135	Strofer	N/A	AT	N/A	N/A	Yes	436712371	No
CJBN	NCY005138	Huguenin, A.	N/A	AT	N/A	N/A	Yes	436712372	No
CJBN	NCY005139	Huguenin, A.	N/A	AT	N/A	N/A	Yes	436712373	No
CJBN	NCY005137	Huguenin, A.	N/A	AT	N/A	N/A	Yes	436714110	No
CJBN	NCY005131	Zechenter	N/A	AT	N/A	N/A	Yes	436715869	No
CJBN	NCY005140	Marchesetti	1897	N/A	N/A	N/A	Yes	436715870	No
CJBN	NCY005133	Zechenter	N/A	AT	N/A	N/A	Yes	436721041	No
CJBN	NCY005134	Huguenin, A.	N/A	SI	N/A	N/A	Yes	436721042	No
CJBN	NCY005136	Strofer	N/A	AT	N/A	N/A	Yes	436721043	No
MNHN	P00185906	Paulin, A.	N/A	AT	N/A	N/A	Yes	436975995	No
MNHN	P00185912	Huter, R.	1875	AT	N/A	N/A	Yes	436975996	No
MNHN	P00185911	Rastern, N.	N/A	AT	N/A	N/A	Yes	436975997	No
MNHN	P00185895	Jabornegg, M.F. von G	1875	AT	N/A	N/A	Yes	436975998	No
MNHN	P00185890	Huter, R.	1875	AT	N/A	N/A	Yes	436975999	No
MNHN	P00185884	Funk, M.	1855	AT	N/A	N/A	Yes	436976000	No
MNHN	P00185908	Pittoni, J.C.	N/A	AT	N/A	N/A	Yes	437309204	No
MNHN	P00185886	Graf, F.	1874	AT	N/A	N/A	Yes	437309205	No
MNHN	P00185915	Rastern, N.	N/A	AT	N/A	N/A	Yes	437309206	No
MNHN	P00185899	Huguenin, A.	N/A	SI	N/A	N/A	Yes	437309207	No
MNHN	P00185896	Jabornegg, M.F. von G	1883	AT	N/A	N/A	Yes	437309208	No
MNHN	P00185889	Huter, R.	1875	AT	N/A	N/A	Yes	437309209	No
MNHN	P00185882	Freyer, H. von	N/A	AT	N/A	N/A	Yes	437309210	No
MNHN	P00185875	Bertram, W.	1891	AT	N/A	N/A	Yes	437641344	No
MNHN	P00185904	Josch, E. von	N/A	AT	N/A	N/A	Yes	437641345	No
MNHN	P00185901	Jansha, C.	1838	AT	N/A	N/A	Yes	437641346	No
MNHN	P00185898	Huguenin, A.	N/A	SI	N/A	N/A	Yes	437641347	No
MNHN	P00185910	Pittoni, J.C.	N/A	AT	N/A	N/A	Yes	437974266	No
MNHN	P00185905	Müller, U.J.	1826	AT	N/A	N/A	Yes	437974267	No
MNHN	P00185900	Jansha, C.	1838	AT	N/A	N/A	Yes	437974268	No
MNHN	P00185894	Jabornegg, M.F. von G	1867	AT	N/A	N/A	Yes	437974269	No
MNHN	P00185893	Huguenin, A.	N/A	SI	N/A	N/A	Yes	437974270	No
MNHN	P00185885	Grabmayr, von	N/A	AT	N/A	N/A	Yes	437974271	No
MNHN	P00185880	Durchner	1847	AT	N/A	N/A	Yes	437974272	No
MNHN	P00185870	Ball, J.	1858	AT	N/A	N/A	Yes	437974273	No
MNHN	P00185919	Zechenter	N/A	AT	N/A	N/A	Yes	438307230	No
MNHN	P00185918	Strofer	N/A	AT	N/A	N/A	Yes	438307231	No
MNHN	P00185916	Reuter, G.F.	1855	AT	N/A	N/A	Yes	438307232	No
MNHN	P00185913	Rastern, N.	N/A	AT	N/A	N/A	Yes	438307233	No
MNHN	P00185909	Pittoni, J.C.	N/A	AT	N/A	N/A	Yes	438307234	No
MNHN	P00185903	Ilgt, B. & F.	1962	AT	N/A	N/A	Yes	438307235	No
MNHN	P00185902	Jansha, C.	1838	AT	N/A	N/A	Yes	438307236	No
MNHN	P00185892	Huguenin, A.	N/A	SI	N/A	N/A	Yes	438307237	No
MNHN	P00185888	Puel, T.	N/A	SI	N/A	N/A	Yes	438307238	No
MNHN	P00185881	Fane	1885	AT	N/A	N/A	Yes	438307239	No
MNHN	P00185877	Bertram, W.	1891	AT	N/A	N/A	Yes	438307240	No
MNHN	P00185876	Bertram, W.	1891	AT	N/A	N/A	Yes	438307241	No
MNHN	P00185914	Rastern, N.	N/A	AT	N/A	N/A	Yes	438639813	No
MNHN	P00185907	Pichler, T.	1875	AT	N/A	N/A	Yes	438639814	No
MNHN	P00185891	Huter, R.	1875	AT	N/A	N/A	Yes	438639815	No
MNHN	P00185887	Heinz	N/A	AT	N/A	N/A	Yes	438639816	No
MNHN	P00185878	Cosson, E.	1862	AT	N/A	N/A	Yes	438639817	No
MNHN	P00185874	Bernhardi, J.J.	1842	AT	N/A	N/A	Yes	438639818	No
MNHN	P00185872	Ball, J.	1860	AT	N/A	N/A	Yes	438639819	No
MNHN	P00185868	s.c.	N/A	AT	N/A	N/A	Yes	438639820	No
MNHN	P00185869	Ball, J.	1858	AT	N/A	N/A	Yes	438973563	No
MNHN	P00185917	Richard, L.C.	N/A	AT	N/A	N/A	Yes	438973564	No
MNHN	P00185883	Freyn, J.	1875	AT	N/A	N/A	Yes	438973565	No
MNHN	P00185873	Badstern	N/A	AT	N/A	N/A	Yes	438973566	No
MNHN	P00185871	Ball, J.	1858	AT	N/A	N/A	Yes	438973567	No
MNHN	P00185879	Poiret, J.L.M.	N/A	IT	N/A	N/A	Yes	439307013	No
MNHN	P00185897	Jabornegg, M.F. von G	1879	AT	N/A	N/A	Yes	439307014	No
CLF	CLF002725	Heinz;Huguenin	N/A	N/A	N/A	N/A	Yes	439634422	No
CLF	CLF088546	Graf, F.	1875	AT	N/A	N/A	Yes	439634460	No
CLF	CLF002312	Jubornegg, B.A.	1883	AT	N/A	N/A	Yes	439634516	No
CLF	CLF000922	Bernhardi	1842	N/A	N/A	N/A	Yes	439634776	No
CLF	CLF001186	Iluter	1875	AT	N/A	N/A	Yes	439634794	No
CLF	CLF002019	S.R.	1850	SI	N/A	N/A	Yes	439634994	No
CLF	CLF088545	Graf, F.	1872	AT	N/A	N/A	Yes	439635422	No
CLF	CLF001187	Bertram, W.	1891	AT	N/A	N/A	Yes	439637663	No
CLF	CLF088547	Graf, F.	1874	AT	N/A	N/A	Yes	439637815	No
MNHN	P04428552	Huter, R.	1875	AT	N/A	N/A	Yes	465074710	No
RBGE	E00328865	Gardner, Martin Fraser & Gardner, Sabina Georgina	1984	SI	46466667	13666667	Yes	574869523	No
MNHN	P04527520	Ullepitsch, I.	1883	AT	N/A	N/A	Yes	667328430	No
RBGE	E00612913	N/A	N/A	N/A	N/A	N/A	Yes	723612699	No
RBGE	E00612914	N/A	N/A	N/A	N/A	N/A	Yes	723612700	No
RBGE	E00612906	N/A	N/A	N/A	N/A	N/A	Yes	723675457	No
RBGE	E00612907	N/A	N/A	N/A	N/A	N/A	Yes	723685375	No
RBGE	E00612916	N/A	N/A	N/A	N/A	N/A	Yes	723723031	No
RBGE	E00612915	N/A	N/A	N/A	N/A	N/A	Yes	723747564	No
RBGE	E00612905	N/A	N/A	N/A	N/A	N/A	Yes	723852892	No
RBGE	E00612911	N/A	N/A	N/A	N/A	N/A	Yes	723861725	No
RBGE	E00612917	N/A	N/A	N/A	N/A	N/A	Yes	723873938	No
RBGE	E00612909	N/A	N/A	N/A	N/A	N/A	Yes	723911519	No
RBGE	E00612910	N/A	N/A	N/A	N/A	N/A	Yes	723977351	No
RBGE	E00612908	N/A	N/A	N/A	N/A	N/A	Yes	723992446	No
RBGE	E00612912	N/A	N/A	N/A	N/A	N/A	Yes	724014523	No
SNSNMC	CHE000605	Fam	1885	N/A	N/A	N/A	Yes	1019747951	No
SNSNMC	CHE000606	Bertram, W.	1891	AT	N/A	N/A	Yes	1019747978	No
SNSNMC	CHE001148	Loys	N/A	N/A	N/A	N/A	Yes	1019748417	No
B	B 10 0356933	Lovka,M., Mayer,E., Ravnik,V., Trpin,D. & Wraber,T.	N/A	SK	N/A	N/A	Yes	1086587803	No
ER	29774	Bushuy, N.	N/A	N/A	N/A	N/A	Yes	1094958332	No
O	2257407	Grisebach	N/A	SI	N/A	N/A	Yes	1094993570	No
G	G-DC-272581/5	Graf, S.	N/A	SI	4612361	1482667	Yes	1144585755	No
G	G-DC-272574/1	Moricand, M. E. S.	N/A	AT	4759278	1414028	Yes	1144585760	No
G	G-DC-272575/2	Müller, F. A.	N/A	AT	4759278	1414028	Yes	1144585764	No
G	G-DC-272578/3	Welwitsch, F.	N/A	AT	4759278	1414028	Yes	1144585776	No
W	33778	Zoys,K. von;Zoys,K. von s.n. [s.d.]	N/A	N/A	N/A	N/A	Yes	1230518143	No
W	33781	Zoys,K. von;Zoys,K. von s.n. [s.d.]	N/A	N/A	N/A	N/A	Yes	1230518157	No
W	33780	Anonymous collector s.n. [s.d.];Anonymous collector	N/A	N/A	N/A	N/A	Yes	1230518165	No
W	33777	Zoys,K. von;Zoys,K. von s.n. [s.d.]	N/A	N/A	N/A	N/A	Yes	1230518209	No
W	33779	Anonymous collector;Anonymous collector s.n. [1###-09]	N/A	SI	4635111	1440417	Yes	1230518289	No
W	1889-0288408	unclear;unclear s.n. [s.d.]	N/A	N/A	N/A	N/A	Yes	1230522465	No
W	2011-0006429	Schlatte,G.;Schlatte,G. s.n. [1961-09-02]	1961	AT	N/A	N/A	Yes	1230537633	No
W	2015-0009125	Berger-Landefeldt,U.;Berger-Landefeldt,U. s.n. [1932-07-25]	1932	SI	N/A	N/A	Yes	1230544661	No
UM	MPU111858	N/A	N/A	N/A	N/A	N/A	Yes	1424867721	No
UM	MPU318407	N/A	N/A	N/A	N/A	N/A	Yes	1424949630	No
CLF	CLF184147	N/A	N/A	N/A	N/A	N/A	Yes	1437914861	No
CLF	CLF184148	N/A	N/A	N/A	N/A	N/A	Yes	1437914872	No
GZU	JACQ-ID 74185	Steffan,Fritz s.n. [2001-08];Steffan,Fritz	2001	IT	4646667	1345	Yes	1638390839	No
GZU	289458	Widder,F.J. s.n. [1925-08-15];Widder,F.J.	1925	AT	4644361	143525	Yes	1657175586	No
W	2012-0009301	Buchner,P. s.n. [1980-06-08];Buchner,P.	1980	AT	N/A	N/A	Yes	1701510767	No
O	2257401	G. Halliday	1963	SI	N/A	N/A	Yes	1702128697	No
O	2257406	Agardh	N/A	N/A	N/A	N/A	Yes	1702128721	No
BMO	239054	Jabornegg, Markus	1879	IT	N/A	N/A	Yes	1705500719	No
BMO	239053	Breindl, Alfred	1864	SI	N/A	N/A	Yes	1705500755	No
US	US 2507586	ex herb. Otto Kuntze	N/A	FR	N/A	N/A	Yes	1802563559	No
US	US 2506228	ex herb. Otto Kuntze	N/A	N/A	N/A	N/A	Yes	1802563803	No
US	N/A	N/A	N/A	SI	N/A	N/A	Yes	1802566743	No
US	US 144488	-. Huter	1875	AT	N/A	N/A	Yes	1802570395	No
US	US 484523	J. Ball	1858	N/A	N/A	N/A	Yes	1802570678	No
US	US 484525	J. Ball	N/A	N/A	N/A	N/A	Yes	1802572325	No
US	US 484524	J. Ball	1858	N/A	N/A	N/A	Yes	1802572643	No
US	US 484527	J. Ball	N/A	N/A	N/A	N/A	Yes	1802582904	No
US	US 963314-2	Dergane	N/A	HU	N/A	N/A	Yes	1802583628	No
US	US 1133518	H. Gusmus	1911	AT	N/A	N/A	Yes	1802585334	No
US	US 682272	J. Ball	1858	IT	N/A	N/A	Yes	1802587313	No
US	US 963314	-. Paulin	N/A	HU	N/A	N/A	Yes	1802587433	No
US	US 812396	M. Fabornegg	1883	SI	N/A	N/A	Yes	1802591507	No
SLA	SLA023726	N/A	N/A	N/A	N/A	N/A	Yes	1803862039	No
SLA	SLA023725	N/A	N/A	N/A	N/A	N/A	Yes	1803883900	No
BESA	BESA004935	N/A	N/A	N/A	N/A	N/A	Yes	1806615323	No
UM	MPU182503	N/A	N/A	N/A	N/A	N/A	Yes	1807401775	No
UM	MPU182692	N/A	N/A	N/A	N/A	N/A	Yes	1807401875	No
UM	MPU182699	N/A	N/A	N/A	N/A	N/A	Yes	1807402388	No
UM	MPU182708	N/A	N/A	N/A	N/A	N/A	Yes	1807402520	No
WU	29544	Schneeweiß,G. 9708;Schneeweiß,G.	2003	SI	4633778	1451278	Yes	1830973096	No
LYJB	LYJB055461	N/A	N/A	N/A	N/A	N/A	Yes	1835607978	No
LYJB	LYJB055460	N/A	N/A	N/A	N/A	N/A	Yes	1835616542	No
LYJB	LYJB055462	N/A	N/A	N/A	N/A	N/A	Yes	1835623631	No
LYJB	LYJB055463	N/A	N/A	N/A	N/A	N/A	Yes	1835625689	No
LYJB	LYJB055459	N/A	N/A	N/A	N/A	N/A	Yes	1835626823	No
BSM	M-0214994 / 629961 / 287462	Wulfen, F.X. von	N/A	SI	N/A	N/A	Yes	1848896556	No
W	2018-0005350	Tonejec,M.;Tonejec,M. s.n. [2007-07-23]	2007	SI	N/A	N/A	Yes	1882652823	No
GJO	68309	Kügerl,Franz s.n. [1940];Kügerl,Franz	1940	AT	4650333	1449056	Yes	1935668015	No
GJO	79983	Anonymous s.n. [1872-08];Anonymous	1872	AT	4650694	1395278	Yes	1935668979	No
GJO	79976	Kristof,Lorenz s.n. [1873-07];Kristof,Lorenz	1873	AT	4638889	1456667	Yes	1935668987	No
GJO	79975	Ernet,Detlef;Ernet,Detlef s.n. [1994-07-19]	1994	AT	4638889	1457333	Yes	1935668997	No
GJO	79973	Bregant,Eugen;Bregant,Eugen s.n. [1985-08-19]	1985	AT	4644806	1419556	Yes	1935669003	No
GJO	79981	Reyer,Alexander s.n. [1874-08-06];Reyer,Alexander	1874	IT	4641389	1356528	Yes	1935669006	No
GJO	79979	Kristof,Lorenz;Kristof,Lorenz s.n. [1870-09-01]	1870	AT	4650556	144875	Yes	1935669011	No
GJO	79984	Schiefermair,Rosa;Schiefermair,Rosa s.n. [1956-07-31]	1956	AT	4650694	1395278	Yes	1935669032	No
GJO	79977	Kristof,Lorenz;Kristof,Lorenz s.n. [1870-08-03]	1870	AT	4638889	1456667	Yes	1935669044	No
GJO	79985	Feriant & Niessl,Josef;Feriant & Niessl,Josef s.n. [s.d.]	N/A	AT	N/A	N/A	Yes	1935669049	No
GJO	79980	Pichler,Thomas s.n. [1875-08];Pichler,Thomas	1875	AT	4650556	144875	Yes	1935669063	No
GJO	79974	Ernet,Detlef s.n. [1994-07-18];Ernet,Detlef	1994	AT	4646111	145	Yes	1935669068	No
GJO	79982	Reyer,Alexander;Reyer,Alexander s.n. [1874-08-08]	1874	IT	4641389	1350278	Yes	1935669071	No
GJO	79978	Kristof,Lorenz;Kristof,Lorenz s.n. [1870-08-17]	1870	AT	4650833	1475833	Yes	1935669092	No
MA	MA-01-00121763	H. Gusmus	1911	AT	N/A	N/A	Yes	1935969056	No
MA	MA-01-00121762	W. Bertram	1891	AT	N/A	N/A	Yes	1935969088	No
MA	MA-01-00121761	N/A	N/A	AT	N/A	N/A	Yes	1935969097	No
Moscow State University	MW0792209	Paulin	N/A	SI	N/A	N/A	Yes	1949954448	No
Moscow State University	MW0792210	Derganc	N/A	SI	N/A	N/A	Yes	1949954477	No
Moscow State University	MW0792208	G. Crichiutti	1906	IT	N/A	N/A	Yes	1949954605	No
B	B 10 0674564	Müller,F.A.	1826	SI	N/A	N/A	Yes	2350533304	No
BRNU	599274	Grulich,V.;Grulich,V. VG05/213	2005	AT	4643123	1452548	Yes	2382508841	No
BRNU	584791	Lososová,Z.;Lososová,Z. s.n. [1999-06-26]	1999	SI	N/A	N/A	Yes	2382517702	No
LUX	13756	Hugo Ilse	1899	N/A	N/A	N/A	Yes	2417909055	No
LUX	26421	Jean-Pierre Brimmeyr	1899	N/A	N/A	N/A	Yes	2417909890	No
Naturalis Biodiversity Center	AMD.44177	Tauscher	1955	N/A	N/A	N/A	Yes	2513022421	No
Naturalis Biodiversity Center	AMD.44178	Ullepitsch J	1892	N/A	N/A	N/A	Yes	2513022945	No
Naturalis Biodiversity Center	AMD.44179	Heinricher EJL	1876	N/A	N/A	N/A	Yes	2513023239	No
Naturalis Biodiversity Center	L.2996821	Dolenz V	1888	N/A	N/A	N/A	Yes	2514562168	No
Naturalis Biodiversity Center	L.2996836	Zechenter	N/A	N/A	N/A	N/A	Yes	2514562169	No
Naturalis Biodiversity Center	L.2996830	Leresche LFJR	N/A	N/A	N/A	N/A	Yes	2514582939	No
Naturalis Biodiversity Center	L.2996845	N/A	N/A	N/A	N/A	N/A	Yes	2514582940	No
Naturalis Biodiversity Center	L.2996841	Graf PR	N/A	N/A	N/A	N/A	Yes	2514645516	No
Naturalis Biodiversity Center	L.2996820	Gittenberger E	1974	N/A	N/A	N/A	Yes	2514665521	No
Naturalis Biodiversity Center	L.2996837	Paulin A	N/A	SI	462	1461667	Yes	2514672552	No
Naturalis Biodiversity Center	L.2996846	N/A	N/A	N/A	N/A	N/A	Yes	2514679507	No
Naturalis Biodiversity Center	L.2996826	Huter	1875	N/A	N/A	N/A	Yes	2514695537	No
Naturalis Biodiversity Center	L.2996840	N/A	N/A	N/A	N/A	N/A	Yes	2514701458	No
Naturalis Biodiversity Center	L.2996831	Keil FR	N/A	N/A	N/A	N/A	Yes	2514707497	No
Naturalis Biodiversity Center	L.2996835	Jabornegg Freiherr von Gamsenegg und Möderndorf MF von	1875	N/A	N/A	N/A	Yes	2514709485	No
Naturalis Biodiversity Center	L.2996825	Jabornegg MF von	1877	AT	N/A	N/A	Yes	2514712514	No
Naturalis Biodiversity Center	U.1181196	Zechenter	N/A	N/A	N/A	N/A	Yes	2515472188	No
Naturalis Biodiversity Center	U.1181195	Stud biol Rheno-Trai in itinere	1952	AT	N/A	N/A	Yes	2515502406	No
Naturalis Biodiversity Center	WAG.1278471	Zechenter	N/A	N/A	N/A	N/A	Yes	2515686492	No
Naturalis Biodiversity Center	WAG.1278470	N/A	N/A	N/A	N/A	N/A	Yes	2515798335	No
Naturalis Biodiversity Center	WAG.1278469	Ogriny	1955	N/A	N/A	N/A	Yes	2515918259	No
Naturalis Biodiversity Center	WAG.1278474	Graf S	N/A	N/A	N/A	N/A	Yes	2515970775	No
Naturalis Biodiversity Center	L.2996844	Müller	1826	N/A	N/A	N/A	Yes	2516348742	No
Naturalis Biodiversity Center	L.2996834	Kronberger I	1872	N/A	N/A	N/A	Yes	2516364724	No
Naturalis Biodiversity Center	L.2996849	N/A	N/A	N/A	N/A	N/A	Yes	2516364725	No
Naturalis Biodiversity Center	L.2996829	N/A	N/A	N/A	N/A	N/A	Yes	2516457413	No
Naturalis Biodiversity Center	L.2996823	Rainer M von	N/A	N/A	N/A	N/A	Yes	2516462426	No
Naturalis Biodiversity Center	L.2996838	Paulin A	N/A	SI	462	1461667	Yes	2516462427	No
Naturalis Biodiversity Center	L.2996828	N/A	N/A	N/A	N/A	N/A	Yes	2516472435	No
Naturalis Biodiversity Center	L.2996833	Mirich R	1855	IT	N/A	N/A	Yes	2516490470	No
Naturalis Biodiversity Center	L.2996824	Zechenter	N/A	N/A	N/A	N/A	Yes	2516496420	No
Naturalis Biodiversity Center	L.2996839	Freyer H	N/A	N/A	N/A	N/A	Yes	2516496421	No
Naturalis Biodiversity Center	L.2996822	N/A	N/A	N/A	N/A	N/A	Yes	2516632407	No
Naturalis Biodiversity Center	L.2996843	Freyer H	1845	N/A	N/A	N/A	Yes	2516666381	No
Naturalis Biodiversity Center	L.2996827	Welden FL von	N/A	N/A	N/A	N/A	Yes	2516670413	No
Naturalis Biodiversity Center	L.2996848	N/A	N/A	N/A	N/A	N/A	Yes	2516675384	No
Naturalis Biodiversity Center	L.2996842	Freyer H	1845	N/A	N/A	N/A	Yes	2516711430	No
Naturalis Biodiversity Center	L.2996832	N/A	N/A	N/A	N/A	N/A	Yes	2516712424	No
Naturalis Biodiversity Center	L.2996847	Herb Persoon	N/A	N/A	N/A	N/A	Yes	2516712425	No
Naturalis Biodiversity Center	WAG.1278473	N/A	N/A	N/A	N/A	N/A	Yes	2517477150	No
Naturalis Biodiversity Center	WAG.1278472	Sauter A	N/A	N/A	N/A	N/A	Yes	2517705084	No
UM	MPU1096971	N/A	N/A	N/A	N/A	N/A	Yes	2578588079	No
UM	MPU1096983	N/A	N/A	N/A	N/A	N/A	Yes	2578588948	No
UM	MPU1096985	N/A	N/A	N/A	N/A	N/A	Yes	2578589014	No
UM	MPU1096980	N/A	N/A	N/A	N/A	N/A	Yes	2578589130	No
UM	MPU1096977	N/A	N/A	N/A	N/A	N/A	Yes	2578589177	No
UM	MPU1096972	N/A	N/A	N/A	N/A	N/A	Yes	2578589388	No
UM	MPU1096975	N/A	N/A	N/A	N/A	N/A	Yes	2578589774	No
UM	MPU1096968	N/A	N/A	N/A	N/A	N/A	Yes	2578589800	No
UM	MPU1096981	N/A	N/A	N/A	N/A	N/A	Yes	2578589823	No
UM	MPU1096982	N/A	N/A	N/A	N/A	N/A	Yes	2578590031	No
UM	MPU1096984	N/A	N/A	N/A	N/A	N/A	Yes	2578590125	No
UM	MPU1096978	N/A	N/A	N/A	N/A	N/A	Yes	2578590298	No
UM	MPU1096986	N/A	N/A	N/A	N/A	N/A	Yes	2578590358	No
UM	MPU1096969	N/A	N/A	N/A	N/A	N/A	Yes	2578590525	No
UM	MPU1096976	N/A	N/A	N/A	N/A	N/A	Yes	2578590562	No
UM	MPU1096970	N/A	N/A	N/A	N/A	N/A	Yes	2578590667	No
UM	MPU1096974	N/A	N/A	N/A	N/A	N/A	Yes	2578590775	No
UM	MPU1096973	N/A	N/A	N/A	N/A	N/A	Yes	2578591006	No
UM	MPU1096987	N/A	N/A	N/A	N/A	N/A	Yes	2578591341	No
UM	MPU1096979	N/A	N/A	N/A	N/A	N/A	Yes	2578591912	No
COI	http://coicatalogue.uc.pt/specimen/COI00054771	Kunze, Gustav	N/A	SI	N/A	N/A	Yes	2598800692	No
HNS	263613	ContactID: 4393	1950	AT	N/A	N/A	Yes	3010684779	No
HNS	287035	ContactID: 4125	N/A	N/A	N/A	N/A	Yes	3010825708	No
HNS	276331	ContactID: 4191	1967	N/A	N/A	N/A	Yes	3012283160	No
TAAM	TAA0122908	N/A	N/A	N/A	N/A	N/A	Yes	3020106294	No
BCN	28713	no consta	1990	SI	4643	1375	Yes	3033623716	No
SMF	FR-0200723	N/A	2006	N/A	N/A	N/A	Yes	3046088455	No
SMF	FR-0200722	N/A	1995	N/A	N/A	N/A	Yes	3046097458	No
PI	41903	Marchesetti,C. von s.n. [1914-08];Marchesetti,C. von	1914	SI	4623028	1393111	Yes	3327452635	No
PI	43059	Sieber,F.W. s.n. [s.d.];Sieber,F.W.	N/A	AT	4651531	1396817	Yes	3327455935	No
WU	WU: Schoenswetter & Tribsch 9708	N/A	N/A	SI	N/A	N/A	Yes	3349687918	No
PRC	431994	Suda,J.;Suda,J. s.n. [1998-06-29]	1998	SI	4646667	1376667	Yes	3413668701	No
VTA	VTA046575	N/A	N/A	N/A	N/A	N/A	Yes	3427587133	No
VTA	VTA046576	N/A	N/A	N/A	N/A	N/A	Yes	3427612204	No
UCB	LY0401062	N/A	N/A	N/A	N/A	N/A	Yes	3427778457	No
UCB	LY0401057	N/A	N/A	N/A	N/A	N/A	Yes	3427834872	No
UCB	LY0401061	N/A	N/A	N/A	N/A	N/A	Yes	3427896954	No
UCB	LY0401056	N/A	N/A	N/A	N/A	N/A	Yes	3427900238	No
UCB	LY0726701	N/A	N/A	N/A	N/A	N/A	Yes	3427917527	No
UCB	LY0401067	N/A	N/A	N/A	N/A	N/A	Yes	3427947772	No
UCB	LY0414186	N/A	N/A	N/A	N/A	N/A	Yes	3428046676	No
UCB	LY0401051	N/A	N/A	N/A	N/A	N/A	Yes	3428057024	No
UCB	LY0401054	N/A	N/A	N/A	N/A	N/A	Yes	3428070682	No
UCB	LY0401053	N/A	N/A	N/A	N/A	N/A	Yes	3428120528	No
UCB	LY0726700	N/A	N/A	N/A	N/A	N/A	Yes	3428173657	No
UCB	LY0401063	N/A	N/A	N/A	N/A	N/A	Yes	3428173842	No
UCB	LY0414187	N/A	N/A	N/A	N/A	N/A	Yes	3428204999	No
UCB	LY0726702	N/A	N/A	N/A	N/A	N/A	Yes	3428234622	No
UCB	LY0726698	N/A	N/A	N/A	N/A	N/A	Yes	3428246145	No
UCB	LY0726699	N/A	N/A	N/A	N/A	N/A	Yes	3428248702	No
UCB	LY0401058	N/A	N/A	N/A	N/A	N/A	Yes	3428285497	No
UCB	LY0401059	N/A	N/A	N/A	N/A	N/A	Yes	3428291264	No
UCB	LY0401055	N/A	N/A	N/A	N/A	N/A	Yes	3428339890	No
UCB	LY0401050	N/A	N/A	N/A	N/A	N/A	Yes	3428391336	No
UCB	LY0401060	N/A	N/A	N/A	N/A	N/A	Yes	3428439383	No
UCB	LY0401052	N/A	N/A	N/A	N/A	N/A	Yes	3428460181	No
H	C.381558	N/A	N/A	N/A	N/A	N/A	Yes	3439597513	No
H	C.381562	N/A	N/A	N/A	N/A	N/A	Yes	3439608370	No
H	C.381559	N/A	N/A	N/A	N/A	N/A	Yes	3439619409	No
H	C.381551	N/A	N/A	N/A	N/A	N/A	Yes	3439656178	No
H	C.381552	N/A	N/A	N/A	N/A	N/A	Yes	3439684971	No
H	C.381553	N/A	N/A	N/A	N/A	N/A	Yes	3439855400	No
H	C.381560	N/A	N/A	N/A	N/A	N/A	Yes	3439932166	No
H	C.381549	N/A	N/A	N/A	N/A	N/A	Yes	3439938085	No
H	C.381554	N/A	N/A	N/A	N/A	N/A	Yes	3439939130	No
H	C.381556	N/A	N/A	N/A	N/A	N/A	Yes	3439939131	No
H	C.381550	N/A	N/A	N/A	N/A	N/A	Yes	3439944079	No
H	C.381561	N/A	N/A	N/A	N/A	N/A	Yes	3439944080	No
H	C.381555	N/A	N/A	N/A	N/A	N/A	Yes	3440003087	No
H	C.381557	N/A	N/A	N/A	N/A	N/A	Yes	3440003088	No
AMU	POZ-V-0019084	Huter	1875	AT	467092	139975	Yes	3476540170	No
AMU	POZ-V-0019083	Wojterski T.	1964	RS	451149	213003	Yes	3476545183	No
AMU	POZ-V-0145872	Wojterski T.	1964	SI	46084	146603	Yes	3476607941	No
WU	133756	Reich,D. & Sander,R. s.n. [2020-08-25];Reich,D. & Sander,R.	2020	SI	4634833	1453972	Yes	3639617606	No
LI	100299268	Metlesics Hans [Johann] Rudolf	1936	IT	N/A	N/A	Yes	3885886088	No
LI	100302123	Metlesics Hans [Johann] Rudolf	1936	SI	N/A	N/A	Yes	3885893082	No
PI	22385	Marchesetti,C. von;Marchesetti,C. von s.n. [1897-08]	1897	SI	4623111	1393167	Yes	3901328876	No
PI	22384	Crichiutti,G.;Crichiutti,G. s.n. [1906-09-01] Flora Italica Exsiccata (Fiori, Béguinot & Pampanini) 966	1906	IT	4637528	1345833	Yes	3901328877	No
PE	1241769	N/A	N/A	HU	N/A	N/A	Yes	4042633968	No
PE	1241768	N/A	N/A	HU	N/A	N/A	Yes	4042634696	No
MeiseBG	BR0000028141976	Bouharmont J.	1985	AT	N/A	N/A	Yes	4072767523	Yes
MeiseBG	BR0000028141983	Bouharmont J.	1985	AT	N/A	N/A	Yes	4072767524	Yes
MeiseBG	BR0000028141990	Pichler T.	1879	AT	N/A	N/A	Yes	4072767525	Yes
MeiseBG	BR0000028142003	Zechenter	N/A	AT	N/A	N/A	Yes	4072767526	Yes
MeiseBG	BR0000028142010	Bommer C.	N/A	IT	N/A	N/A	Yes	4072806190	Yes
MeiseBG	BR0000028142027	Graf Ferdinand	1871	AT	N/A	N/A	Yes	4072806191	Yes
MeiseBG	BR0000028142034	Fürstennwärther	N/A	N/A	N/A	N/A	Yes	4072875542	Yes
MeiseBG	BR0000028142041	Collector N/A	N/A	N/A	N/A	N/A	Yes	4072875543	No
MeiseBG	BR0000028142058	Ressmann D.F.	N/A	AL	N/A	N/A	Yes	4072875544	No
MeiseBG	BR0000028142065	Paulin	N/A	AT	N/A	N/A	Yes	4073182499	Yes
MeiseBG	BR0000028142072	Reichenbach H.G.L.	N/A	AT	N/A	N/A	Yes	4073182500	No
MeiseBG	BR0000028142089	Paulin	N/A	SI	N/A	N/A	Yes	4073182501	No
MeiseBG	BR0000028142096	Kokeil F.	N/A	AT	N/A	N/A	Yes	4073182502	Yes
MeiseBG	BR0000028142119	Engler A.	1869	SI	N/A	N/A	Yes	4073258232	Yes
MeiseBG	BR0000028142126	Fleischmann A.	N/A	SI	N/A	N/A	Yes	4073258233	Yes
MeiseBG	BR0000028142133	Jos. [Sh]renberger	1868	N/A	N/A	N/A	Yes	4073258234	Yes
MeiseBG	BR0000028142140	Jos. [Shrenberger]	1872	AT	N/A	N/A	Yes	4073258235	Yes
MeiseBG	BR0000028142157	Defdemann	N/A	SI	N/A	N/A	Yes	4073278909	No
MeiseBG	BR0000028142164	Huter R.	1875	IT	N/A	N/A	Yes	4073278910	Yes
MeiseBG	BR0000028142171	Rastern N.	N/A	SI	N/A	N/A	Yes	4073278911	Yes
MeiseBG	BR0000028142188	Reichenbach H.G.L.	N/A	SI	N/A	N/A	Yes	4073306572	Yes
MeiseBG	BR0000028142195	Tommasini M.G.S.	N/A	DZ	N/A	N/A	Yes	4073306573	No
MeiseBG	BR0000028142201	Von Martius C.	1803	N/A	N/A	N/A	Yes	4073306574	No
MeiseBG	BR0000028142218	Ball J.	1867	AT	N/A	N/A	Yes	4073306575	Yes
MeiseBG	BR0000028142225	Sieber Franz W.	1811	AT	N/A	N/A	Yes	4073306576	No
GJO	123253	Trummer,Emanuel s.n. [2003-07-09];Trummer,Emanuel	2003	AT	4637778	1456472	Yes	4088761444	No
W	180252	Karl,G. s.n. [1979-07-25];Karl,G.	1979	SI	N/A	N/A	Yes	4089643581	No
W	226870	Karl,R.;Karl,R. s.n. [1969-09-03]	1969	AT	N/A	N/A	Yes	4089651823	No
GOET	GOET026200 / 812090 / 443556	Traunfellner, A. (no. s.n.)	1819	AT	47743831	13626622	Yes	4127922863	No
GZU	41148	Dolenz,Viktor;Dolenz,Viktor s.n. [1959-08]	1959	SI	N/A	N/A	Yes	4178963306	No
GZU	41106	Evers,Georg;Evers,Georg s.n. [1877-08-21]	1877	AT	4650611	1448722	Yes	4178964304	No
GZU	41153	Krašan,Franz s.n. [1903-06-21];Krašan,Franz	1903	AT	4638889	1456667	Yes	4178964305	No
GZU	61151	Salzmann,Maximilian s.n. [1927-08-12];Salzmann,Maximilian	1927	AT	4645	1425	Yes	4178964308	No
GZU	357106	Widder,Felix Joseph s.n. [1915-08-26];Widder,Felix Joseph	1915	SI	N/A	N/A	Yes	4178964456	No
GZU	41102	Widder,Felix Joseph s.n. [1912-07-16];Widder,Felix Joseph	1912	AT	4649278	143025	Yes	4178965305	No
GZU	357113	Salzmann,Maximilian s.n. [1933-08-17];Salzmann,Maximilian	1933	SI	4650722	1395222	Yes	4178965458	No
GZU	357107	Eggler,Josef;Eggler,Josef s.n. [1930-07-21]	1930	AT	4645	1419583	Yes	4178966450	No
GZU	357110	Widder,F.J.;Widder,F.J. s.n. [1963-08-18]	1963	AT	N/A	N/A	Yes	4178966451	No
GZU	357109	Widder,F.J.;Widder,F.J. s.n. [1935-08-08]	1935	AT	4645	14375	Yes	4178967455	No
GZU	357112	Salzmann,Maximilian;Salzmann,Maximilian s.n. [1930-08-26]	1930	SI	N/A	N/A	Yes	4178967456	No
GZU	40583	Melzer,Helmut s.n. [1958-08-27];Melzer,Helmut	1958	AT	4647833	1422778	Yes	4178968308	No
GZU	47917	Renger & Hachtmann,Axel;Renger & Hachtmann,Axel s.n. [1959-09-09]	1959	SI	N/A	N/A	Yes	4178968311	No
GZU	357108	Thaler,Irmtraud s.n. [1960-08-03];Thaler,Irmtraud	1960	SI	N/A	N/A	Yes	4178968455	No
GZU	357111	Conrath,Paul;Conrath,Paul s.n. [1905-07-23]	1905	IT	N/A	N/A	Yes	4178968456	No
GZU	41202	Rössler,Wilhelm;Rössler,Wilhelm s.n. [1959-08]	1959	SI	N/A	N/A	Yes	4178969306	No
GZU	41130	Evers,Georg;Evers,Georg s.n. [1877-08-21]	1877	AT	4650611	1448722	Yes	4178970305	No
NMNZ	SP119588	N/A	N/A	RO	N/A	N/A	Yes	4520895304	No
BG-NMNHS	BG-NMNHS-BOT-000000002496	Kitanov, B	1948	MK	N/A	N/A	Yes	4535554442	No
RSA	RSA0537061	N/A	N/A	N/A	N/A	N/A	Yes	4872708702	No
RSA	RSA0537062	N/A	N/A	N/A	N/A	N/A	Yes	4872709176	No
BRY	BRYV0175500	Sheldon B. Waite	1972	AT	N/A	N/A	Yes	4912150092	No
BRY	BRYV0175498	T. Pocs; A. Karolyi	1958	N/A	N/A	N/A	Yes	4912297698	No
BR	BR0000028142167	Defdemana	N/A	N/A	N/A	N/A	No	N/A	Yes
BSM	N/A	Paulin	1788	Sl	N/A	N/A	No	N/A	Yes
BSM	N/A	N/A	1844	N/A	N/A	N/A	No	N/A	Yes
BSM	N/A	N/A	1849	AT	N/A	N/A	No	N/A	Yes
BSM	N/A	`michael Funk	1865	AT	N/A	N/A	No	N/A	Yes
BSM	N/A	N/A	1872	AT	N/A	N/A	No	N/A	Yes
BSM	N/A	V. Jabornegg	1880	AT	N/A	N/A	No	N/A	Yes
BSM	N/A	Tone	1883	Sl	N/A	N/A	No	N/A	Yes
BSM	N/A	Paulin	1890	Sl	N/A	N/A	No	N/A	Yes
BSM	N/A	N/A	1890	N/A	N/A	N/A	No	N/A	Yes
BSM	N/A	C. Correns	1897	IT	N/A	N/A	No	N/A	Yes
BSM	N/A	Lorens	1897	Sl	N/A	N/A	No	N/A	Yes
BSM	N/A	N/A	1897	N/A	N/A	N/A	No	N/A	Yes
BSM	N/A	H. Gu...?	1911	AT	N/A	N/A	No	N/A	Yes
BSM	N/A	N/A	1911	N/A	N/A	N/A	No	N/A	Yes
BSM	N/A	Freiberg	1927	AT	N/A	N/A	No	N/A	Yes
BSM	N/A	Freiberg	1927	AT	N/A	N/A	No	N/A	Yes
BSM	N/A	W. Freiberg	1927	Sl	N/A	N/A	No	N/A	Yes
BSM	N/A	Freiberg	1927	N/A	N/A	N/A	No	N/A	Yes
BSM	N/A	O. u. E. Behr	1928	Sl	N/A	N/A	No	N/A	Yes
BSM	N/A	E. Hepp	1938	AT	N/A	N/A	No	N/A	Yes
BSM	N/A	H. Merxmuller and W. Wiedemann	1949	AT	N/A	N/A	No	N/A	Yes
BSM	N/A	H. Merxmuller and W. Wiedemann	1953	N/A	N/A	N/A	No	N/A	Yes
BSM	N/A	Mayer	1957	AT	N/A	N/A	No	N/A	Yes
BSM	N/A	K. P. Buttler	1964	Sl	N/A	N/A	No	N/A	Yes
BSM	N/A	J. Dambolt	1964	Sl	N/A	N/A	No	N/A	Yes
BSM	N/A	O. Angerer	1967	Sl	N/A	N/A	No	N/A	Yes
BSM	N/A	N/A	1967	N/A	N/A	N/A	No	N/A	Yes
BSM	N/A	W. Lippert and B. Malechi	1967	N/A	N/A	N/A	No	N/A	Yes
BSM	N/A	Meierott	1968	AT	N/A	N/A	No	N/A	Yes
BSM	N/A	E.Mayer	1974	Sl	N/A	N/A	No	N/A	Yes
BSM	N/A	N/A	1995	Sl	N/A	N/A	No	N/A	Yes
BSM	N/A	Snuttel, Gottle	N/A	AT	N/A	N/A	No	N/A	Yes
BSM	N/A	Bernardi	N/A	AT	N/A	N/A	No	N/A	Yes
BSM	N/A	Ziga Graf	N/A	Sl	N/A	N/A	No	N/A	Yes
FI	FI072450	Mateo Calegari	1908	Sl	N/A	N/A	No	N/A	Yes
FI	FI072451	Mateo Calegari	1908	Sl	N/A	N/A	No	N/A	Yes
FI	FI072452	N/A	1866	IT	N/A	N/A	No	N/A	Yes
FI	FI072453	J. Ball	1858	IT	N/A	N/A	No	N/A	Yes
FI	FI072454	J. Ball	1858	IT	N/A	N/A	No	N/A	Yes
FI	FI072455	C. Bellardi	1906	IT	N/A	N/A	No	N/A	Yes
FI	FI072456	C. Bellardi	1906	IT	N/A	N/A	No	N/A	Yes
FI	FI072457	Mateo Calegari	1908	Sl	N/A	N/A	No	N/A	Yes
FI	FI072458	Carlo Marchesetti	1912	Sl	N/A	N/A	No	N/A	Yes
FI	FI072459	Carlo Marchesetti	1912	Sl	N/A	N/A	No	N/A	Yes
FI	FI072460	Carlo Marchesetti	1912	Sl	N/A	N/A	No	N/A	Yes
FI	FI072461	M. Plauris	1883	N/A	N/A	N/A	No	N/A	Yes
FI	FI072462	M. Canin	1920	IT	N/A	N/A	No	N/A	Yes
FI	FI072463	Carlo Marchesetti	1883	IT	N/A	N/A	No	N/A	Yes
FI	FI072464	Carlo Marchesetti	1921	IT	N/A	N/A	No	N/A	Yes
FI	FI072465	Carlo Marchesetti	1921	IT	N/A	N/A	No	N/A	Yes
FI	FI072466	N/A	1893	Sl	N/A	N/A	No	N/A	Yes
FI	FI072467	E. Feoli	1971	IT	N/A	N/A	No	N/A	Yes
FI	FI072468	N/A	1884	IT	N/A	N/A	No	N/A	Yes
FI	FI072469	N/A	1844	IT	N/A	N/A	No	N/A	Yes
FI	FI072470	N/A	1870	N/A	N/A	N/A	No	N/A	Yes
FI	FI072470	E. Brandmayer	1872	AT	N/A	N/A	No	N/A	Yes
FI	FI072470	Carlo Marchesetti	1873	AT	N/A	N/A	No	N/A	Yes
FI	FI072470	Marchesetti	1874	HU	N/A	N/A	No	N/A	Yes
FI	FI072470	Pittoni	N/A	AT	N/A	N/A	No	N/A	Yes
FI	FI072471	N/A	1899	IT	N/A	N/A	No	N/A	Yes
FI	FI072472	N/A	1883	IT	N/A	N/A	No	N/A	Yes
FI	FI072473	N/A	1853	N/A	N/A	N/A	No	N/A	Yes
FI	FI072474	N/A	1885	AT	N/A	N/A	No	N/A	Yes
FI	FI072475	N/A	1884	N/A	N/A	N/A	No	N/A	Yes
FI	FI072476	N/A	1875	N/A	N/A	N/A	No	N/A	Yes
FI	FI072477	N/A	1875	AT	N/A	N/A	No	N/A	Yes
FI	FI072478	N/A	1868	N/A	N/A	N/A	No	N/A	Yes
FI	FI072479	N/A	1872	AT	N/A	N/A	No	N/A	Yes
FI	FI072480	Ferdinand Graf	1871	N/A	N/A	N/A	No	N/A	Yes
FI	FI072481	N/A	1875	AT	N/A	N/A	No	N/A	Yes
FI	FI072482	N/A	1788	IT	N/A	N/A	No	N/A	Yes
FI	FI072482	N/A	1875	AT	N/A	N/A	No	N/A	Yes
FI	FI072483	N/A	1826	AT	N/A	N/A	No	N/A	Yes
FI	FI072483	N/A	1842	AT	N/A	N/A	No	N/A	Yes
FI	FI072483	N/A	1843	AT	N/A	N/A	No	N/A	Yes
FI	FI072483	N/A	1844	AT	N/A	N/A	No	N/A	Yes
FI	FI072483	N/A	1859	AT	N/A	N/A	No	N/A	Yes
FI	FI072483	N/A	1867	AT	N/A	N/A	No	N/A	Yes
FI	FI072484	N/A	1875	AT	N/A	N/A	No	N/A	Yes
FI	FI072485	Ferdinand Graf	1826	AT	N/A	N/A	No	N/A	Yes
FI	FI072486	N/A	N/A	N/A	N/A	N/A	No	N/A	Yes
FI	FI072487	N/A	N/A	N/A	N/A	N/A	No	N/A	Yes
FI	FI072488	N/A	1868	IT	N/A	N/A	No	N/A	Yes
FI	FI072489	L. B. Rastern	1891	Sl	N/A	N/A	No	N/A	Yes
FI	FI072490	N/A	1891	AT	N/A	N/A	No	N/A	Yes
FI	FI072491	N/A	1891	AT	N/A	N/A	No	N/A	Yes
FI	FI072492	N/A	1899	AT	N/A	N/A	No	N/A	Yes
FI	FI072493	M. Calegari	1908	N/A	N/A	N/A	No	N/A	Yes
FI	FI072494	B. Druskovic, A. Martinic, T. Wraber	1970	Sl	N/A	N/A	No	N/A	Yes
LYM	PMSL-Herbarij-Dolliner-000004	Joseph. Feriantschitsch	1838	Sl	N/A	N/A	No	N/A	Yes
LYM	PMSL-Herbarij-Hladnik-000004	Franc Hladnik	N/A	Sl	N/A	N/A	No	N/A	Yes
LYM	PMSL-Herbarij-Piskernik000083	Ana Budnar	1949	Sl	N/A	N/A	No	N/A	Yes
LYM	PMSL-Herbarij-Piskernik000084	France Planina, Pretner.	1950	Sl	N/A	N/A	No	N/A	Yes
LYM	PMSL-Herbarij-Plemel-000003	Franc Plemel	1847	Sl	N/A	N/A	No	N/A	Yes
LYM	PMSL-Herbarij-Plemel-000004	Valentin Plemel	1857	Sl	N/A	N/A	No	N/A	Yes
LYM	PMSL-Herbarij-Plemel-000005	Franc Plemel	1847	Sl	N/A	N/A	No	N/A	Yes
LYM	PMSL-Herbarij-Plemel-000006	Franc Plemel	1857	Sl	N/A	N/A	No	N/A	Yes
LYM	PMSL-Herbarij-PMS-000007	Pungaresk S.	2022	Sl	N/A	N/A	No	N/A	Yes
LYM	PMSL-Herbarij-Praprotnik-000001	Nada Praprotnik	1975	Sl	N/A	N/A	No	N/A	Yes
LYM	PMSL-Herbarij-Praprotnik-000002	Nada Praprotnik	1975	Sl	N/A	N/A	No	N/A	Yes
LYM	PMSL-Herbarij-Praprotnik-000003	Nada Praprotnik	1975	Sl	N/A	N/A	No	N/A	Yes
LYM	PMSL-Herbarij-Praprotnik-000004	Nada Praprotnik	1975	Sl	N/A	N/A	No	N/A	Yes
LYM	PMSL-Herbarij-Praprotnik-000005	Nada Praprotnik	1975	Sl	N/A	N/A	No	N/A	Yes
LYM	PMSL-Herbarij-Praprotnik-000006	Nada Praprotnik	1975	Sl	N/A	N/A	No	N/A	Yes
LYM	PMSL-Herbarij-Praprotnik-000007	Nada Praprotnik	1973	Sl	N/A	N/A	No	N/A	Yes
PAD	N/A	Crichiutti	1906	IT	N/A	N/A	No	N/A	Yes
PAD	N/A	Marchesetti	1913	IT	N/A	N/A	No	N/A	Yes
TR	4830	Zoys	N/A	Sl	N/A	N/A	No	N/A	Yes
TR	4831	J. Ball	1858	IT	N/A	N/A	No	N/A	Yes
TR	4832	Fenaroli	1928	IT	N/A	N/A	No	N/A	Yes
